# Supplementary material for: Epinephrine Stimulates Mycobacterium tuberculosis Growth and Biofilm Formation
Source: Int J Mol Sci. 2023 Dec 12;24(24):17370. doi: 10.3390/ijms242417370 (PMC10743465; doi:10.3390/ijms242417370)
Supplement: Supplementary file 1 [file ijms-24-17370-s001.zip]

Archive with 2 entries (2 files):
- ijms-2696494-supplementary figures.pdf
- ijms-2696494-supplementary table.xlsx
